# Supplementary material for: Phosphorylation Mimetic of Myosin Regulatory Light Chain Mitigates Cardiomyopathy-Induced Myofilament Impairment in Mouse Models of RCM and DCM
Source: Life (Basel). 2023 Jun 28;13(7):1463. doi: 10.3390/life13071463 (PMC10381296; doi:10.3390/life13071463)
Supplement: Supplementary file 1 [file life-13-01463-s001.zip]

Archive with 1 entries (1 files):
- life-2459288-supplementary.pdf
